# Supplementary material for: Atrial Fibrillation’s Influence on Short Sleep Duration Increases the Risk of Fatness in Management Executives
Source: Int J Environ Res Public Health. 2022 Apr 29;19(9):5438. doi: 10.3390/ijerph19095438 (PMC9103176; doi:10.3390/ijerph19095438)
Supplement: Supplementary file 1 [file ijerph-19-05438-s001.zip]

Archive with 1 entries (1 files):
- ijerph-1668582-supplementary.pdf
